# Supplementary material for: UNC45A deficiency causes microvillus inclusion disease–like phenotype by impairing myosin VB–dependent apical trafficking
Source: J Clin Invest. 2022 May 16;132(10):e154997. doi: 10.1172/JCI154997 (PMC9106349; doi:10.1172/JCI154997)
Supplement: Supplemental table 3 [file jci-132-154997-s011.xlsx]

## Sheet: List of proteins co-IP
T: Protein names	T: Gene names	T: Protein IDs	T: Majority protein IDs
Activator of 90 kDa heat shock protein ATPase homolog 1	AHSA1	O95433	O95433
P2X purinoceptor 4	P2RX4	Q99571	Q99571
Prostasin;Prostasin light chain;Prostasin heavy chain	PRSS8	Q16651	Q16651
Proline-rich protein 15-like protein	PRR15L	Q9BU68	Q9BU68
Programmed cell death 6-interacting protein	PDCD6IP	Q8WUM4	Q8WUM4
Probable N-acetyltransferase 16	NAT16	Q8N8M0	Q8N8M0
Vesicle-trafficking protein SEC22b	SEC22B	O75396	O75396
Tumor protein D54	TPD52L2	O43399	O43399
GTPase KRas;GTPase KRas, N-terminally processed;GTPase HRas;GTPase HRas, N-terminally processed;GTPase NRas	KRAS;HRAS;NRAS	P01116;P01112;P01111	P01116;P01112;P01111
Tyrosine-protein kinase Lyn	LYN	P07948	P07948
40S ribosomal protein S25	RPS25	P62851	P62851
Complement decay-accelerating factor	CD55	P08174	P08174
Cytochrome b reductase 1	CYBRD1	Q53TN4	Q53TN4
Ras-related protein R-Ras2	RRAS2	P62070	P62070
Small ubiquitin-related modifier 1	SUMO1	P63165	P63165
Galectin-2	LGALS2	P05162	P05162
Ras-related C3 botulinum toxin substrate 1;Ras-related C3 botulinum toxin substrate 3;Ras-related C3 botulinum toxin substrate 2	RAC1;RAC3;RAC2	P63000;P60763;P15153	P63000;P60763;P15153
Band 4.1-like protein 1	EPB41L1	Q9H4G0	Q9H4G0
Myosin regulatory light chain 12A;Myosin regulatory light chain 12B;Myosin regulatory light polypeptide 9	MYL12A;MYL12B;MYL9	P19105;O14950;P24844	P19105;O14950;P24844
Ras-related protein Rap-1A;Ras-related protein Rap-1b;Ras-related protein Rap-1b-like protein	RAP1A;RAP1B	P62834;P61224;A6NIZ1	P62834;P61224;A6NIZ1
Clarin-3	CLRN3	Q8NCR9	Q8NCR9
Ran-specific GTPase-activating protein	RANBP1	P43487	P43487
Ras-related protein Ral-B	RALB	P11234	P11234
Folate receptor alpha	FOLR1	P15328	P15328
Paralemmin-3	PALM3	A6NDB9	A6NDB9
Glypican-3;Secreted glypican-3	GPC3	P51654	P51654
Hydroxymethylglutaryl-CoA synthase, cytoplasmic	HMGCS1	Q01581	Q01581
Formin-like protein 2	FMNL2	Q96PY5	Q96PY5
Trichohyalin	TCHH	Q07283	Q07283
26S protease regulatory subunit 10B	PSMC6	P62333	P62333
Galectin-8	LGALS8	O00214	O00214
Nucleosome assembly protein 1-like 4	NAP1L4	Q99733	Q99733
Unconventional myosin-Vb	MYO5B	Q9ULV0	Q9ULV0
Nipped-B-like protein	NIPBL	Q6KC79	Q6KC79
Eukaryotic translation initiation factor 3 subunit A	EIF3A	Q14152	Q14152
CTP synthase 1	CTPS1	P17812;Q9NRF8	P17812
Sodium/potassium-transporting ATPase subunit alpha-1;Sodium/potassium-transporting ATPase subunit alpha-3	ATP1A1;ATP1A3	P05023;P13637;P50993	P05023;P13637
Kunitz-type protease inhibitor 1	SPINT1	O43278	O43278
C-1-tetrahydrofolate synthase, cytoplasmic;Methylenetetrahydrofolate dehydrogenase;Methenyltetrahydrofolate cyclohydrolase;Formyltetrahydrofolate synthetase;C-1-tetrahydrofolate synthase, cytoplasmic, N-terminally processed	MTHFD1	P11586	P11586
Band 4.1-like protein 2	EPB41L2	O43491	O43491
Septin-7	2007-09-01	Q16181	Q16181
Guanine nucleotide-binding protein G(i) subunit alpha-2	GNAI2	P04899;P63096;P09471;P11488;P19087;A8MTJ3;P38405	P04899
Actin-related protein 2/3 complex subunit 1A	ARPC1A	Q92747	Q92747
Guanine nucleotide-binding protein G(k) subunit alpha	GNAI3	P08754	P08754
T-complex protein 1 subunit epsilon	CCT5	P48643	P48643
Chloride intracellular channel protein 1	CLIC1	O00299	O00299
Synaptosomal-associated protein 23	SNAP23	O00161	O00161
Methionine--tRNA ligase, cytoplasmic	MARS	P56192	P56192
Coatomer subunit gamma-1	COPG1	Q9Y678	Q9Y678
T-complex protein 1 subunit alpha	TCP1	P17987	P17987
Neutral alpha-glucosidase AB	GANAB	Q14697	Q14697
Dipeptidyl peptidase 4;Dipeptidyl peptidase 4 membrane form;Dipeptidyl peptidase 4 soluble form	DPP4	P27487	P27487
Guanine nucleotide-binding protein subunit alpha-11	GNA11	P29992;P50148;O95837	P29992
Putative heat shock protein HSP 90-beta 4	HSP90AB4P	Q58FF6	Q58FF6
Putative heat shock protein HSP 90-beta 2	HSP90AB2P	Q58FF8	Q58FF8
F-actin-capping protein subunit alpha-2	CAPZA2	P47755	P47755
Trifunctional purine biosynthetic protein adenosine-3;Phosphoribosylamine--glycine ligase;Phosphoribosylformylglycinamidine cyclo-ligase;Phosphoribosylglycinamide formyltransferase	GART	P22102	P22102
Ribosomal protein S6 kinase alpha-3	RPS6KA3	P51812;Q15349;Q15418;Q9UK32	P51812
Calpain-2 catalytic subunit	CAPN2	P17655	P17655
Exportin-1	XPO1	O14980	O14980
D-3-phosphoglycerate dehydrogenase	PHGDH	O43175	O43175
Coatomer subunit beta	COPB1	P53618	P53618
Guanine nucleotide-binding protein G(I)/G(S)/G(T) subunit beta-1	GNB1	P62873;P16520	P62873
Myristoylated alanine-rich C-kinase substrate	MARCKS	P29966	P29966
Dolichyl-diphosphooligosaccharide--protein glycosyltransferase subunit 2	RPN2	P04844	P04844
ADP-ribosylation factor 1;ADP-ribosylation factor 3	ARF1;ARF3	P84077;P61204	P84077;P61204
Tyrosine-protein kinase Yes	YES1	P07947;P12931;P06241;P06239;P08631	P07947
Ribosome biogenesis protein WDR12	WDR12	Q9GZL7	Q9GZL7
Guanine nucleotide-binding protein G(s) subunit alpha isoforms short;Guanine nucleotide-binding protein G(s) subunit alpha isoforms XLas	GNAS	P63092;Q5JWF2	P63092;Q5JWF2
Casein kinase I isoform alpha	CSNK1A1	P48729;Q8N752	P48729
Vitronectin;Vitronectin V65 subunit;Vitronectin V10 subunit;Somatomedin-B	VTN	P04004	P04004
Isoleucine--tRNA ligase, cytoplasmic	IARS	P41252	P41252
Alkaline phosphatase, placental type	ALPP	P05187	P05187
Protein diaphanous homolog 1	DIAPH1	O60610	O60610
Cadherin-1;E-Cad/CTF1;E-Cad/CTF2;E-Cad/CTF3	CDH1	P12830	P12830
RuvB-like 2	RUVBL2	Q9Y230	Q9Y230
Intestinal-type alkaline phosphatase	ALPI	P09923	P09923
Elongation factor Tu, mitochondrial	TUFM	P49411	P49411
Coronin-1C	CORO1C	Q9ULV4	Q9ULV4
Tropomodulin-3	TMOD3	Q9NYL9;Q9NZR1	Q9NYL9
Catenin delta-1	CTNND1	O60716	O60716
Occludin	OCLN	Q16625	Q16625
Actin, alpha skeletal muscle;Actin, alpha cardiac muscle 1;Actin, aortic smooth muscle;Actin, gamma-enteric smooth muscle	ACTA1;ACTC1;ACTA2;ACTG2	P68133;P68032;P62736;P63267	P68133;P68032;P62736;P63267
Flotillin-2	FLOT2	Q14254	Q14254
Tubulin beta chain	TUBB	P07437;A6NNZ2;Q9BUF5;CON__ENSEMBL:ENSBTAP00000025008;Q9H4B7	P07437
Tubulin alpha-1B chain;Tubulin alpha-1A chain;Tubulin alpha-3C/D chain;Tubulin alpha-3E chain;Tubulin alpha-8 chain	TUBA1B;TUBA1A;TUBA3C;TUBA3E;TUBA8	P68363;Q71U36;Q13748;Q6PEY2;Q9NY65;Q9H853	P68363;Q71U36;Q13748;Q6PEY2;Q9NY65
Unconventional myosin-VIIb	MYO7B	Q6PIF6	Q6PIF6
Endoplasmin	HSP90B1	P14625;Q58FF3	P14625
LIM domain and actin-binding protein 1	LIMA1	Q9UHB6	Q9UHB6
Drebrin	DBN1	Q16643	Q16643
Actin, cytoplasmic 2;Actin, cytoplasmic 2, N-terminally processed	ACTG1	P63261	P63261
Actin, cytoplasmic 1;Actin, cytoplasmic 1, N-terminally processed	ACTB	P60709;Q6S8J3;A5A3E0;P0CG38;P0CG39;Q9BYX7;Q562R1	P60709
Villin-1	VIL1	P09327;O75366	P09327
Filamin-A	FLNA	P21333	P21333
Heat shock protein HSP 90-alpha	HSP90AA1	P07900;Q58FG0;Q14568;Q58FG1	P07900
60 kDa SS-A/Ro ribonucleoprotein	TROVE2	P10155	P10155
Heat shock protein HSP 90-beta	HSP90AB1	P08238;Q58FF7	P08238
Unconventional myosin-Ib	MYO1B	O43795;Q8N1T3	O43795
Unconventional myosin-Ic	MYO1C	O00159	O00159
Alpha-actinin-4	ACTN4	O43707;Q9H254	O43707
Protein FAM83H	FAM83H	Q6ZRV2	Q6ZRV2
Clathrin heavy chain 1	CLTC	Q00610;P53675	Q00610
Unconventional myosin-Id	MYO1D	O94832;B0I1T2	O94832
Myosin-10	MYH10	P35580	P35580
Unconventional myosin-Ie	MYO1E	Q12965;O00160	Q12965
Myosin-14	MYH14	Q7Z406	Q7Z406
Tight junction protein ZO-1	TJP1	Q07157	Q07157
Protein unc-45 homolog A	UNC45A	Q9H3U1	Q9H3U1
Spectrin beta chain, non-erythrocytic 1	SPTBN1	Q01082;O15020;P11277	Q01082
Spectrin alpha chain, non-erythrocytic 1	SPTAN1	Q13813	Q13813
Neuroblast differentiation-associated protein AHNAK	AHNAK	Q09666	Q09666
